# Supplementary material for: The Utility of ADC First-Order Histogram Features for the Prediction of Metachronous Metastases in Rectal Cancer: A Preliminary Study
Source: Biology (Basel). 2022 Mar 16;11(3):452. doi: 10.3390/biology11030452 (PMC8945327; doi:10.3390/biology11030452)
Supplement: Supplementary file 1 [file biology-11-00452-s001.zip]

Archive with 1 entries (1 files):
- biology-1560278-supplementary.pdf
